# Supplementary material for: Comprehensive Analysis and Comparison of Amino Acid Levels in Cerebrospinal Fluid and Plasma of Children with Leukemia by the LC-MS Technique
Source: Int J Mol Sci. 2025 Feb 22;26(5):1888. doi: 10.3390/ijms26051888 (PMC11899944; doi:10.3390/ijms26051888)
Supplement: Supplementary file 1 [file ijms-26-01888-s001.zip]

Archive with 1 entries (1 files):
- ijms-3428254-supplementary.pdf
